# Supplementary material for: A multi-dimensional risk signature for lupus nephritis in systemic lupus erythematosus: integrating symptoms, biochemistry and immune cell profiles
Source: Front Immunol. 2025 Nov 7;16:1680747. doi: 10.3389/fimmu.2025.1680747 (PMC12634612; doi:10.3389/fimmu.2025.1680747)
Supplement: Supplementary Figure 1 — Heatmap of demographic, clinical, biochemical, immunological, and histological features in LN patients. [file DataSheet2.csv]

sampleID	Gender	Age	ANA	ANA staining patterns	Fever	Cutaneous_manifestations	Joint_manifestations	serositis	Edema	Hematological_manifestations	Neuropsychiatric_involvement	Digestive.involvement.	SLEDAI_2000	U1_nRNP_Sm	Sm	SSA	Ro52	SSB	AnuA	AHA	anti_P	dsDNA	ESR	WBC	RBC	HBG	PLT	IgA	IgG	IgM	C3	C4	CD45_Lym	CD3_T	CD3_CD4	CD3_CD8	RatioCD4_CD8	CD3_PD1	CD4_PD1	CD8_PD1	24h-UTP	CysC	LN	renal biopsy	Group
1	Female	27	0.736111111	AC-1	No	Yes	No	No	Yes	No	No	No	15	No	No	No	No	No	Yes	Yes	Yes	300	61	4.72	4.01	115	232	1.77	7.27	1.58	0.49	0.14	1363	852	420	303	1.39	210	76	104	0.88	1.79	yes	IV	LN_posi
2	Female	27	0.736111111	AC-1 /AC4-5	No	Yes	No	No	Yes	No	No	No	10	No	No	No	No	No	Yes	Yes	No	87.39	20	8.65	4.26	125	323	2.86	23.8	2.45	0.75	0.07	1216	829	433	362	1.2	194	97	106	0.04	1.54	yes	IV	LN_posi
3	Male	46	0.263888889	AC4-5	No	Yes	No	No	Yes	No	No	No	12	No	No	Yes	No	Yes	No	No	No	2.21	20	16.93	4.61	139	207	1.07	12.16	1.13	0.75	0.15	3005	2304	1470	709	2.07	183	132	75	0.26	1.18	yes	V	LN_posi
4	Male	46	0.111111111	AC-1 /AC4-5	No	Yes	No	No	Yes	No	No	No	10	No	No	No	No	Yes	No	No	No	0.78	29	15.72	4.76	147	223	1.83	11.01	1.45	0.41	0.14	4663	3763	2413	1173	2.06	459	241	294	0.11	0.87	yes	V	LN_posi
5	Female	13	0.736111111	AC-1 /AC4-5	No	Yes	No	No	Yes	Yes	No	No	10	Yes	Yes	No	No	No	No	No	No	0.36	30	2.79	2.73	88	53	1.9	13.99	2.2	0.21	0.03	3193	2663	1022	1503	0.68	265	196	116	0.3	1.19	yes	III	LN_posi
6	Female	33	0.736111111	AC-1 /AC4-5	Yes	No	No	Yes	No	No	No	Yes	18	Yes	No	Yes	No	No	No	No	No	80.75	29	4.91	4.83	137	136	2.93	13.37	0.93	0.86	0.07	774	646	264	345	0.77	191	147	72	0.31	0.98	yes	IV+III	LN_posi
7	Female	27	2.263888889	AC4-5/AC18-20	No	Yes	No	No	No	No	No	No	8	No	No	Yes	No	No	Yes	Yes	No	96.8	70	5	3.8	125	220	2.13	8.86	0.62	1.29	0.23	823	581	215	231	0.93	243	99	143	3.26	1.21	yes	IV	LN_posi
8	Female	28	2.263888889	AC-1 /AC4-5	Yes	Yes	No	No	Yes	No	No	No	12	No	No	Yes	Yes	Yes	Yes	Yes	No	298.5	48	5.96	3.32	101	117	2.49	21.12	1.12	0.21	0.02	1089	770	309	403	0.77	232	109	177	1.97	1.328	yes	IV	LN_posi
9	Female	44	0.736111111	AC-1	No	No	Yes	No	No	No	No	Yes	15	No	No	No	Yes	Yes	Yes	No	No	68.6	84	4.12	3.8	107	148	3.5	18.87	0.21	0.7	0.22	2671	2190	1068	1046	1.02	399	235	213	2.3	1.081	yes	III+V	LN_posi
10	Female	35	2.263888889	AC4-5	No	Yes	Yes	No	No	No	No	No	12	No	Yes	No	No	Yes	No	No	No	1.41	26	5.82	4.69	115	275	2.7	15.28	1.38	1.09	0.28	1117	834	536	273	1.96	157	127	93	2.47	1.66	yes	III+V	LN_posi
11	Female	36	0.736111111	AC-1	No	No	Yes	No	No	No	No	No	10	No	Yes	No	No	No	No	No	No	6.1	31	5.55	4.94	120	287	1.76	24.61	0.93	0.84	0.19	1532	1271	882	365	2.42	202	128	60	1.38	1.79	yes	III+V	LN_posi
12	Female	45	0.736111111	AC-1 /AC4-5	No	Yes	Yes	No	No	Yes	No	Yes	14	Yes	No	Yes	Yes	No	No	No	No	56.3	26	3.62	4.17	89	381	2.2	13.21	0.72	0.83	0.25	1049	942	532	372	1.43	194	125	85	1.34	0.744	yes	III	LN_posi
13	Female	20	0.263888889	AC-1 /AC4-5	No	Yes	Yes	Yes	No	Yes	No	No	15	No	No	No	No	No	Yes	Yes	Yes	4.58	55	7.7	5.47	118	433	1.86	5.61	0.16	0.56	0.46	1938	1533	945	511	1.85	273	139	104	2.87	1.847	yes	IV	LN_posi
14	Female	51	2.263888889	AC-1 /AC4-5	No	No	Yes	No	No	No	No	No	12	Yes	Yes	Yes	Yes	No	No	No	No	300	35	6.3	3.31	98	179	1.83	11.01	1.45	0.41	0.14	2640	1815	841	903	0.93	469	219	387	2.75	1.39	yes	III+V	LN_posi
15	Female	52	2.263888889	AC4-5/AC18-20	No	No	Yes	No	No	No	No	No	10	Yes	Yes	Yes	Yes	No	No	No	No	156	22	4.16	3.63	100	179	1.16	9.1	0.4	0.79	0.15	1493	1180	605	535	1.13	161	88	175	0.02	1.15	yes	III+V	LN_posi
16	Female	23	2.263888889	AC4-5	No	Yes	No	No	No	Yes	No	No	12	Yes	No	Yes	Yes	No	No	No	No	80.88	18	8.61	4.89	136	353	2.45	13.79	0.8	0.8	0.1	2028	1476	606	725	0.84	222	120	107	3.67	0.99	yes	IV+III	LN_posi
17	Female	23	0.736111111	AC-1	No	Yes	No	No	No	Yes	No	No	10	Yes	No	Yes	Yes	No	No	No	No	61.52	15	8.25	4.54	147	386	2.33	10.61	0.72	0.66	0.31	2284	1787	779	827	0.94	359	204	122	2.41	1.04	yes	IV+III	LN_posi
18	Female	24	0.263888889	AC-1	No	Yes	No	No	No	Yes	No	No	10	No	No	Yes	Yes	No	No	No	No	33.18	14	9.12	5.06	131	343	2.44	28.44	0.56	0.74	0.35	2528	1815	763	871	0.88	253	139	171	1.23	0.93	yes	III+V	LN_posi
19	Female	24	0.263888889	AC-1	No	Yes	No	No	No	Yes	No	No	8	No	No	Yes	Yes	No	No	No	No	12.31	37	8.37	5.42	141	346	2.53	9.42	0.1	0.77	0.16	1999	1370	557	648	0.86	264	158	138	0.57	0.91	yes	IV+III	LN_posi
20	Female	30	0.111111111	AC-1 /AC4-5	No	No	Yes	No	No	No	Yes	No	10	No	No	No	No	No	No	No	No	38.13	11	5.82	2.96	92	224	1.19	22.27	0.66	0.54	0.07	1105	928	442	429	1.03	134	53	71	1.98	1.83	yes	II	LN_posi
21	Male	36	0.736111111	AC-1	Yes	Yes	No	No	No	No	No	No	15	Yes	Yes	No	No	No	No	No	Yes	55.91	15	11.64	3.72	115	235	1.25	6.95	0.84	0.73	0.05	1613	1130	347	699	0.5	251	74	121	5.51	1.32	yes	V	LN_posi
22	Female	55	0.736111111	AC4-5/AC18-20	No	No	Yes	No	No	No	No	Yes	10	Yes	Yes	No	No	No	No	No	No	38.9	28	7.06	4.37	135	143	1.45	8.97	2.07	0.66	0.11	2681	2132	1006	1083	0.93	200	92	116	1.61	1.32	yes	V	LN_posi
23	Female	20	0.736111111	AC-1 /AC4-5	Yes	Yes	No	No	No	No	No	No	15	Yes	Yes	No	No	No	No	Yes	Yes	123	16	6.54	4.28	132	203	2.92	18.36	0.71	0.72	0.11	1312	1014	438	505	0.87	251	93	176	0.08	0.96	yes	IV	LN_posi
24	Female	20	2.263888889	AC-1 /AC4-5	Yes	Yes	No	No	No	No	No	No	12	Yes	Yes	No	No	No	No	Yes	Yes	114.87	25	3.9	4.28	129	221	2.98	17.96	0.65	0.68	0.09	945	729	311	363	0.86	141	43	103	0.04	0.89	yes	IV	LN_posi
25	Female	35	0.736111111	AC-1 /AC4-5	Yes	Yes	No	No	No	No	No	No	20	Yes	No	Yes	Yes	No	No	No	No	45.51	52	10.42	4.21	118	208	1.39	12.85	1.96	0.41	0.06	1282	837	478	359	1.33	158	69	98	5.13	2.54	yes	IV	LN_posi
26	Female	35	0.736111111	AC-1	Yes	Yes	No	No	No	No	No	No	15	Yes	No	Yes	Yes	No	No	No	No	30.5	19	8.61	4.13	104	176	1.82	25.94	0.58	1.27	0.3	1146	1054	502	502	1	175	132	75	5.51	2.46	yes	IV	LN_posi
27	Female	22	2.263888889	AC-1	Yes	Yes	No	No	No	No	No	No	12	Yes	No	Yes	Yes	No	No	No	No	123.6	13	6.25	3.67	91	164	3.2	15.96	0.42	0.68	0.06	1149	650	189	387	0.49	216	132	86	5.28	2.5	yes	IV	LN_posi
28	Female	22	2.263888889	AC-1	Yes	Yes	No	No	No	No	No	No	10	Yes	Yes	Yes	No	No	Yes	Yes	Yes	66.7	34	7.56	3.3	87	201	1.49	12.98	1.45	1.03	0.19	2074	1468	244	1133	0.22	868	122	733	3.8	2.2	yes	IV	LN_posi
29	Female	32	0.736111111	AC4-5/AC18-20	Yes	No	No	No	Yes	No	No	No	8	Yes	Yes	Yes	Yes	No	No	No	No	32.74	87	9.29	4.56	112	389	1.39	12.85	1.96	0.41	0.06	2842	1558	637	835	0.76	764	335	415	9.02	0.98	yes	III+V	LN_posi
30	Female	27	0.111111111	AC-1 /AC4-5	No	Yes	No	No	No	No	No	No	8	No	No	Yes	No	No	No	No	No	5.87	36	8.67	2.71	77	287	3.91	13.62	0.88	0.49	0.05	1067	756	127	591	0.21	72	42	58	5.56	4.19	yes	IV	LN_posi
31	Female	26	2.263888889	AC-1 /AC4-5	Yes	No	No	Yes	Yes	Yes	No	No	15	No	No	Yes	Yes	No	Yes	No	No	89.62	21	4.58	3.48	108	270	4.18	10.07	1.5	0.46	0.06	2557	1904	1042	779	1.34	132	71	64	1.75	2.1	yes	IV	LN_posi
32	Female	30	2.263888889	AC-1 /AC4-5	Yes	Yes	No	No	No	No	No	No	10	Yes	No	Yes	Yes	No	No	No	No	169	30	4.21	3.12	102	145	2.94	13.79	1.84	0.5	0.05	3007	2695	886	1665	0.53	140	64	82	2.16	1.34	yes	IV+III	LN_posi
33	Female	79	2.263888889	AC-1 /AC4-5	No	No	No	Yes	Yes	No	No	Yes	12	No	No	Yes	Yes	Yes	No	No	No	8.55	51	7	3.9	124	253	2.37	12.56	1.52	0.34	0.03	1459	925	583	313	1.86	197	106	146	1.06	1.09	yes	IV+V	LN_posi
34	Female	28	2.263888889	AC4-5	No	No	Yes	No	No	No	No	No	12	No	No	Yes	Yes	Yes	Yes	Yes	No	300	76	5.6	3.8	110	231	3.18	14.17	2.89	0.74	0.1	1516	1276	538	663	0.81	486	148	293	2.51	1.89	yes	IV	LN_posi
35	Female	46	0.736111111	AC4-5	No	No	No	No	Yes	No	No	No	10	No	No	Yes	Yes	No	Yes	No	No	10.9	30	4.99	4.39	131	159	2.99	18.49	1.06	1.38	0.18	2343	1236	434	700	0.62	377	176	182	4.83	2.4	yes	IV+V	LN_posi
36	Male	25	0.263888889	AC-1 /AC4-5	No	Yes	No	No	Yes	No	No	No	15	No	No	No	No	No	No	No	Yes	96.3	16	4.88	4.93	151	195	2.05	12.83	0.65	0.76	0.14	1658	955	354	601	0.59	178	88	94	5.4	1.132	yes	IV	LN_posi
37	Male	25	2.263888889	AC-1	No	Yes	No	No	Yes	No	No	No	12	No	No	No	No	No	No	No	Yes	156	16	5.03	5.33	164	227	1.77	10.53	0.51	0.82	0.05	1311	991	228	622	0.37	293	88	197	1.2	1.002	yes	IV	LN_posi
38	Female	42	2.263888889	AC-1 /AC4-5	No	Yes	Yes	No	No	No	Yes	No	15	Yes	Yes	Yes	Yes	No	Yes	Yes	No	300	31	1.75	2.81	86	93	3.22	16.41	0.7	0.36	0.06	1522	905	436	469	0.93	128	67	71	0.93	1.25	yes	IV+V	LN_posi
39	Female	50	2.263888889	AC4-5	No	Yes	No	No	Yes	No	No	No	15	Yes	No	Yes	Yes	No	No	No	Yes	252	39	6.2	3.88	123	192	2.62	16.86	0.4	0.64	0.27	1773	1085	466	599	0.78	147	94	67	1.13	1.21	yes	II	LN_posi
40	Female	20	2.263888889	AC-1 /AC4-5	No	Yes	No	Yes	No	Yes	No	No	18	Yes	Yes	Yes	Yes	No	Yes	No	Yes	300	66	4.84	3.66	92	360	5.85	18.62	1.86	0.79	0.14	584	433	181	245	0.74	104	42	76	1.8	0.999	yes	III	LN_posi
41	Male	34	0.263888889	AC-1 /AC4-5	Yes	No	Yes	Yes	Yes	No	No	Yes	10	No	No	No	No	No	No	No	No	4.8	13	5.75	4.89	145	248	2.08	14.88	0.8	1.24	0.32	538	363	194	128	1.51	96	39	35	0.24	1.21	yes	IV	LN_posi
42	Female	67	0.263888889	AC4-5	No	No	No	Yes	No	Yes	No	Yes	15	Yes	No	Yes	Yes	No	Yes	No	No	1.29	56	2.27	3.06	86	58	1.08	10.26	0.49	0.68	0.13	1190	883	175	683	0.26	151	48	104	0.18	2.041	yes	III	LN_posi
43	Female	27	2.263888889	AC4-5	No	Yes	Yes	No	No	Yes	No	No	15	Yes	No	No	Yes	No	No	No	Yes	276.97	31	2.25	3.31	70	227	2.48	26.41	1.61	0.21	0.02	1244	1097	601	402	1.5	163	116	72	0.78	0.93	yes	III	LN_posi
44	Female	52	2.263888889	AC-1 /AC4-5	No	Yes	No	No	No	No	No	Yes	12	Yes	Yes	Yes	Yes	No	Yes	No	Yes	245.22	25	5.29	3.71	115	273	3.39	26.44	2.54	0.33	0.04	3914	3053	1746	1213	1.44	313	348	248	1.21	1.153	yes	V	LN_posi
45	Female	33	2.263888889	AC8-10	No	No	No	No	Yes	No	No	No	12	Yes	No	No	No	No	No	No	Yes	NA	15	6.98	3.82	107	67	1.68	11.14	0.31	0.48	0.06	449	313	118	184	0.64	65	31	42	2.82	1.2	yes	III+V	LN_posi
46	Female	33	0.111111111	AC8-10	No	No	No	No	Yes	No	No	No	8	Yes	No	No	No	No	No	No	Yes	271.3	6	6.74	4.28	124	21	2.07	7.26	0.27	0.78	0.17	406	317	287	203	1.41	28	27	14	0.36	1.1	yes	III+V	LN_posi
47	Female	15	0.736111111	AC-1 /AC4-5	No	Yes	Yes	No	Yes	No	No	No	10	No	No	Yes	Yes	No	No	No	No	300	10	7.62	4.23	124	307	1.39	16.29	0.67	0.57	0.11	2881	2632	1302	1223	1.06	154	65	76	0.3	0.783	yes	III	LN_posi
48	Female	40	2.263888889	AC4-5	No	No	Yes	No	No	No	No	No	10	Yes	Yes	No	No	No	Yes	No	Yes	180.51	54	3.19	4.28	126	176	2.96	8.02	0.78	1.09	0.16	3001	1730	919	673	1.37	1115	530	302	0.07	1.33	yes	IV+III	LN_posi
49	Male	21	2.263888889	AC-1 /AC4-5	No	Yes	No	No	Yes	Yes	No	No	12	Yes	Yes	No	No	No	Yes	Yes	Yes	300	22	2.41	4.02	118	22	4	15.02	1.06	1.37	0.15	1233	1093	133	881	0.15	429	104	419	1.12	1.09	yes	IV	LN_posi
50	Female	31	0.736111111	AC-1 /AC4-5	No	No	Yes	No	No	No	No	No	12	No	No	Yes	Yes	No	Yes	Yes	Yes	282.7	32	5.67	3.78	130	245	3.09	16.5	2.01	0.72	0.11	3800	720	699	522	1	700	600	610	1.26	1.85	yes	V	LN_posi
51	Female	31	0.736111111	AC4-5	Yes	Yes	No	No	No	No	No	No	15	Yes	Yes	No	No	No	No	No	No	135.21	50	4.05	4.01	121	229	2.27	23.39	0.32	0.87	0.12	3004	2508	800	1633	0.49	762	226	265	0.88	1.4	yes	IV	LN_posi
52	Female	21	0.736111111	AC4-5/AC18-20	No	Yes	No	No	No	No	No	No	10	No	No	No	No	No	Yes	No	No	300	22	8.9	3.99	132	275	1.31	10.4	0.49	1.25	0.24	3843	3109	1238	1779	0.7	366	250	126	0.61	1.13	yes	IV	LN_posi
53	Female	30	0.263888889	AC-1 /AC4-5	No	No	Yes	No	Yes	No	No	Yes	14	No	No	Yes	Yes	No	No	No	No	6.54	7	3.92	4.25	119	163	4.25	21.88	0.59	0.66	0.11	3104	2151	997	1025	0.97	23	18	9	0.11	1.29	yes	II	LN_posi
54	Female	31	0.263888889	AC-1 /AC4-5	No	No	Yes	No	Yes	No	No	Yes	12	No	No	Yes	Yes	No	No	No	No	17.21	25	3.85	4.08	133	149	5.49	15.94	1.19	0.73	0.17	1190	901	340	517	0.66	315	119	215	0.11	1.18	yes	II	LN_posi
55	Female	53	0.263888889	AC-1	Yes	Yes	No	No	Yes	No	No	No	9	No	No	Yes	Yes	No	No	No	No	5.25	17	5.82	4.5	115	353	2.66	10.89	0.31	1.16	0.45	2931	2394	852	1366	0.62	277	96	215	0.02	1.94	yes	V	LN_posi
56	Female	52	0.111111111	AC-1	No	Yes	No	No	No	No	No	No	8	No	No	No	Yes	No	No	No	No	9.5	20	3.87	3.69	122	257	4.69	14.29	0.98	1.08	0.19	2030	1386	908	428	2.12	180	140	43	0.02	0.92	No		LN_neg
57	Female	52	0.263888889	AC4-5	No	No	Yes	No	No	Yes	No	No	15	No	No	No	No	No	No	No	No	0.32	8	6.6	4.67	138	59	1.12	21.06	0.22	1.09	0.25	1275	884	375	441	0.85	161	113	75	0.06	0.97	No		LN_neg
58	Female	33	0.736111111	AC4-5	Yes	No	No	No	No	No	No	No	NA	No	No	Yes	Yes	Yes	Yes	Yes	No	7.8	60	9.45	4.61	136	254	9.26	18.43	0.73	1.25	0.22	1262	1175	297	844	0.35	153	32	113	1.34	0.91	No		LN_neg
59	Female	35	0.736111111	AC-1 /AC4-5	No	Yes	Yes	No	No	No	No	No	15	No	No	No	No	No	Yes	Yes	No	69.5	70	2.7	3.54	102	107	2.85	18.99	0.49	0.5	0.13	1351	1176	631	503	1.26	222	111	123	0.03	0.877	No		LN_neg
60	Male	53	0.263888889	AC-1 /AC4-5	Yes	No	No	No	No	No	No	No	8	Yes	No	No	Yes	No	No	No	No	7.8	12	5.6	4.2	126	217	1.32	6.33	0.22	0.75	0.18	1751	1349	641	694	0.92	310	183	186	2.46	1.02	No		LN_neg
61	Male	54	0.111111111	AC4-5	Yes	No	No	No	No	No	No	No	6	Yes	No	No	Yes	No	No	No	No	3.4	10	4.8	4.3	138	234	2.79	5.29	0.19	0.81	0.22	1449	1168	547	593	0.92	409	171	139	1.34	0.81	No		LN_neg
62	Female	38	2.263888889	AC4-5	No	No	Yes	No	No	No	No	No	8	Yes	No	Yes	Yes	No	No	No	No	43.66	18	2.04	4.25	120	120	4.69	14.29	0.98	1.08	0.19	766	674	434	211	2.06	140	76	46	0.06	0.843	No		LN_neg
63	Female	54	0.736111111	AC-1 /AC4-5	Yes	No	Yes	No	No	Yes	No	No	15	No	No	Yes	Yes	No	No	No	Yes	165.09	33	3.56	2.74	79	252	2.36	18.76	3.29	0.41	0.04	700	514	184	312	0.59	117	40	81	0.08	4.68	No		LN_neg
64	Female	48	0.263888889	AC-1 /AC4-5	Yes	No	Yes	No	No	No	No	No	9	No	No	No	No	No	Yes	Yes	No	300	5	4.49	4.05	116	376	2.13	8.86	0.62	1.29	0.23	1004	540	129	367	0.35	108	46	70	0.32	0.843	No		LN_neg
65	Female	42	0.111111111	AC4-5/AC18-20	No	No	Yes	No	No	Yes	Yes	No	12	Yes	No	Yes	No	No	No	No	Yes	18.23	4	2.59	3.12	98	103	1.51	9.45	0.22	0.43	0.19	162	41	11	25	0.43	8	2	4	0.01	1.34	No		LN_neg
66	Male	15	0.111111111	AC4-5	No	No	Yes	No	No	Yes	No	No	8	Yes	Yes	Yes	Yes	No	No	No	Yes	66.3	9	2.91	3.95	130	99	1.89	10.96	0.53	0.53	0.28	1689	1400	375	932	0.4	84	63	80	0.03	0.93	No		LN_neg
67	Female	16	0.263888889	AC-1 /AC4-5	No	No	Yes	No	No	No	No	No	9	No	No	Yes	Yes	No	No	No	No	300	10	4.64	4.2	127	184	1.97	13.36	0.47	0.87	0.15	1373	1140	585	507	1.15	121	42	61	0.04	0.92	No		LN_neg
68	Female	14	0.736111111	AC-1 /AC4-5	No	No	No	No	No	No	No	Yes	6	Yes	Yes	Yes	Yes	No	No	No	No	22.28	5	6.75	3.81	113	316	0.79	14.63	0.57	0.85	0.16	1887	1620	775	739	1.05	51	35	68	0.02	1.155	No		LN_neg
69	Female	14	0.736111111	AC-1 /AC4-5	No	No	No	No	No	No	No	Yes	11	Yes	No	Yes	Yes	Yes	No	No	No	35.88	8	5.36	3.82	117	300	1.19	22.27	0.66	0.54	0.07	1407	1220	594	525	1.13	201	36	52	0.06	1.004	No		LN_neg
70	Female	42	0.736111111	AC4-5	No	No	Yes	Yes	No	Yes	No	No	6	Yes	Yes	No	Yes	No	No	No	No	45.6	22	3.49	2.92	87	119	2.71	13.26	1.63	0.88	0.08	867	701	517	147	3.52	130	76	34	0.01	1.03	No		LN_neg
71	Female	44	2.263888889	AC4-5	No	No	Yes	No	No	No	No	No	6	Yes	Yes	No	No	No	No	No	No	13.01	16	4.21	4.37	134	238	3.02	11.37	0.88	0.87	0.17	3013	2322	1319	823	1.6	537	185	214	0.08	0.754	No		LN_neg
72	Female	45	2.263888889	AC4-5	No	No	Yes	No	No	No	No	No	4	Yes	Yes	No	No	No	No	No	No	3.74	27	6.44	4.2	129	226	2.88	12.25	0.81	0.88	0.19	1673	1310	789	419	1.88	104	44	53	0.03	0.753	No		LN_neg
73	Female	74	0.736111111	AC-1 /AC4-5	No	No	Yes	No	No	No	Yes	No	12	No	No	No	No	No	No	No	No	6.3	12	10.49	4.95	148	178	3.61	12.68	0.75	0.5	0.04	1733	1108	781	324	2.41	149	51	94	0.01	0.96	No		LN_neg
74	Female	48	2.263888889	AC4-5	No	No	No	Yes	No	No	No	No	8	Yes	Yes	Yes	Yes	No	No	No	No	3.55	32	7.74	3.58	115	238	1.92	17.62	4.19	0.6	0.06	2322	1793	1265	409	3.09	294	138	72	0.09	1.285	No		LN_neg
75	Female	27	0.263888889	AC4-5	No	No	No	No	No	Yes	No	No	10	No	No	Yes	No	No	No	No	Yes	43.04	10	4.87	3.31	102	217	3.61	12.68	0.75	0.5	0.04	1354	1114	368	632	0.58	251	78	166	0.01	0.93	No		LN_neg
76	Female	42	0.263888889	AC4-5	No	Yes	No	No	No	No	No	No	6	No	No	Yes	No	No	No	No	No	10.8	58	5.78	4.1	115	305	2.59	10.25	1.2	1.18	0.24	2950	1730	1092	507	2.15	34	24	5	0.99	0.72	No		LN_neg
77	Female	54	0.736111111	AC4-5/AC18-20	Yes	No	Yes	Yes	No	No	No	No	10	Yes	No	No	Yes	No	No	No	No	34.5	35	4.87	3.31	102	232	2.84	10.59	1.23	0.96	0.19	946	799	532	256	2.08	109	86	61	0.01	0.93	No		LN_neg
78	Female	55	0.736111111	AC4-5/AC18-20	Yes	No	Yes	Yes	No	No	No	No	12	Yes	No	No	Yes	No	No	No	No	5.2	16	6.14	3.66	115	215	3.27	15.89	0.39	0.89	0.18	1004	905	441	445	0.99	232	79	97	0.03	0.946	No		LN_neg
79	Female	55	0.736111111	AC4-5/AC18-20	Yes	No	Yes	Yes	No	No	No	No	10	Yes	No	No	Yes	No	No	No	No	5.2	24	5.67	3.63	112	224	3.27	15.89	0.39	0.89	0.18	1004	905	441	445	0.99	232	79	97	0.03	0.997	No		LN_neg
80	Female	37	0.736111111	AC4-5	Yes	No	Yes	No	No	No	No	No	8	Yes	No	No	Yes	No	No	No	Yes	63.5	13	3.03	3.73	108	246	1.18	14.59	2.34	0.53	0.12	947	664	195	428	0.46	218	83	223	0.05	0.87	No		LN_neg
81	Female	38	0.736111111	AC4-5	No	No	No	No	No	No	No	No	6	Yes	No	No	Yes	No	No	No	Yes	28.9	24	2.79	3.69	105	251	1.98	12.26	1.37	0.44	0.07	948	654	206	450	0.46	121	41	63	0.03	0.78	No		LN_neg
82	Female	49	0.263888889	AC4-5	No	Yes	No	Yes	No	No	No	Yes	8	No	No	Yes	No	No	Yes	No	No	22.09	6	8.1	4.21	112	222	2.01	7.17	0.23	0.88	0.22	1161	965	534	396	1.35	155	83	42	0.03	1.06	No		LN_neg
83	Female	22	2.263888889	AC-1	Yes	Yes	Yes	No	No	Yes	No	Yes	12	No	No	No	No	No	Yes	Yes	Yes	300	51	3.57	3.92	111	160	4.44	20.3	1.16	0.46	0.04	1313	909	352	444	0.79	56	23	21	0.06	0.87	No		LN_neg
84	Female	34	0.736111111	AC-1 /AC4-5	No	No	Yes	No	No	Yes	No	No	12	No	No	No	Yes	No	No	No	Yes	187.9	40	1.69	3.08	92	177	3.49	12.14	1.87	0.85	0.21	756	618	379	209	1.81	243	164	62	0.02	0.96	No		LN_neg
85	Female	31	0.263888889	AC4-5	No	No	Yes	No	No	Yes	No	No	10	Yes	No	Yes	Yes	No	No	No	No	3.92	12	3.39	3.95	124	96	1.56	13.15	0.79	0.58	0.08	791	573	318	210	1.51	93	37	32	0.01	0.78	No		LN_neg
86	Female	31	0.263888889	AC4-5	No	No	Yes	No	No	Yes	No	No	8	Yes	No	Yes	Yes	No	No	No	No	6.81	10	3.21	3.63	119	109	3.6	21.23	2.53	0.42	0.08	1108	860	489	312	1.57	144	60	75	0.03	0.91	No		LN_neg
87	Female	31	0.263888889	AC4-5	No	No	Yes	No	No	Yes	No	No	6	No	No	Yes	Yes	No	No	No	No	9.89	8	3.56	3.68	120	100	2.9	9.16	0.75	0.54	0.07	763	551	318	191	1.66	117	48	53	0.04	0.88	No		LN_neg
88	Female	31	0.111111111	AC8-10	No	No	Yes	No	No	Yes	No	No	6	No	No	Yes	Yes	No	No	No	No	7.66	6	3.87	3.43	119	90	1.26	11.18	1.42	0.71	0.17	1369	916	473	367	1.29	143	44	85	0.02	0.93	No		LN_neg
89	Female	37	0.736111111	AC-1 /AC4-5	No	No	Yes	No	No	No	No	No	10	Yes	No	No	No	No	No	No	Yes	300	27	6.21	3.4	99	234	2.01	7.17	1.23	0.88	0.22	914	632	406	178	2.27	35	17	23	0.01	0.98	No		LN_neg
90	Female	28	2.263888889	AC4-5	No	No	Yes	Yes	No	No	No	No	8	Yes	Yes	Yes	Yes	No	Yes	Yes	No	10.3	20	4.58	3.78	120	239	1.04	10.57	0.55	1.14	0.3	4001	2110	1077	903	1.19	103	60	91	0.07	0.83	No		LN_neg
91	Female	17	2.263888889	AC4-5/AC18-20	Yes	Yes	Yes	No	No	No	No	No	15	No	No	No	No	No	Yes	Yes	Yes	300	11	1.8	3.53	89	156	2.71	13.93	2.9	0.39	0.06	293	198	93	98	0.96	9	8	15	0.03	0.78	No		LN_neg
92	Female	31	0.263888889	AC-1 /AC4-5	Yes	Yes	Yes	No	No	No	No	No	8	Yes	No	Yes	Yes	No	No	No	No	97.8	32	6.53	4.75	136	327	1.9	23.42	1.34	0.87	0.09	1883	1411	872	342	2.55	103	76	29	0.04	0.91	No		LN_neg
93	Female	32	0.263888889	AC-1 /AC4-5	Yes	Yes	Yes	No	No	No	No	No	8	Yes	No	Yes	Yes	No	No	No	No	185.73	23	4.57	4.43	119	324	1.74	10.67	1.85	0.86	0.08	908	652	232	347	0.67	91	24	58	0.02	0.89	No		LN_neg
94	Male	50	0.111111111	AC8-10	No	No	No	No	No	No	Yes	Yes	10	No	No	No	No	No	No	No	No	2.3	2	7.67	4.15	129	217	1.14	10.17	0.82	0.97	0.17	3297	2428	1689	691	2.44	269	141	181	0.01	1.06	No		LN_neg
95	Female	47	0.736111111	AC-1 /AC4-5	No	Yes	No	Yes	Yes	No	No	No	10	No	No	Yes	Yes	Yes	Yes	No	No	10.8	45	7.46	4.8	137	316	1.43	13.36	1.6	0.64	0.16	1516	1051	198	794	0.25	190	66	68	0.03	1.04	No		LN_neg
96	Female	31	0.736111111	AC4-5	No	Yes	No	No	No	No	Yes	No	8	No	No	Yes	No	Yes	No	No	No	7.8	33	6.56	4.33	142	254	2.55	29.54	1.84	0.71	0.24	1135	757	268	397	0.67	101	26	70	0.05	0.86	No		LN_neg
97	Female	31	0.736111111	AC4-5	No	Yes	No	No	No	No	Yes	No	6	No	No	Yes	No	Yes	No	No	No	6.2	13	7.53	3.95	125	203	1.5	16.47	1.32	0.91	0.21	2012	1839	543	1174	0.46	343	56	400	0.13	0.97	No		LN_neg
98	Female	31	0.736111111	AC-1 /AC4-5	No	No	Yes	No	No	No	No	No	7	No	No	Yes	Yes	No	No	No	No	35.56	29	4.89	3.81	128	278	2.98	13.54	2.09	0.94	0.16	2378	2020	508	1452	0.35	463	219	192	0.06	0.92	No		LN_neg
99	Female	34	0.263888889	AC4-5	Yes	Yes	No	No	No	No	No	No	8	Yes	No	Yes	Yes	No	No	No	No	10.3	38	6.47	4.98	130	320	2.9	17.36	0.56	0.9	0.18	1514	926	342	398	0.86	222	111	124	0.03	0.94	No		LN_neg
100	Female	35	0.263888889	AC8-10	Yes	Yes	No	No	No	No	No	No	8	Yes	No	Yes	Yes	No	No	No	No	5.6	24	4.26	4.4	122	220	2.64	12.87	1.16	1.46	0.19	1720	1212	467	511	0.91	202	107	152	0.02	0.81	No		LN_neg
101	Female	35	0.736111111	AC4-5/AC18-20	No	Yes	No	No	No	No	No	No	8	Yes	No	Yes	Yes	No	Yes	Yes	Yes	300	74	3.55	3.62	91	194	3.27	23.45	0.51	0.94	0.06	692	444	86	331	0.26	190	42	151	0.12	0.833	No		LN_neg
102	Female	38	0.736111111	AC-1 /AC4-5	No	No	No	No	No	Yes	Yes	No	12	No	No	Yes	Yes	No	No	No	No	17.6	6	6.17	3.42	107	178	1.44	12.49	1.23	0.74	0.08	1169	669	344	255	1.35	115	42	44	0.03	1.59	No		LN_neg
103	Female	38	0.736111111	AC-1 /AC4-5	No	No	No	No	No	Yes	Yes	No	10	Yes	No	Yes	Yes	No	No	No	No	11.3	4	7.5	3.84	84	371	0.63	6.97	0.51	0.92	0.12	611	470	288	147	1.97	93	45	32	0.02	1.045	No		LN_neg
104	Female	34	0.736111111	AC-1	No	No	Yes	No	No	Yes	No	No	12	Yes	No	No	No	No	No	No	Yes	NA	72	5.6	4.01	91	38	6.48	21.57	2.06	0.74	0.04	545.45	2282	1239	907	1.37	31	18	11	0.18	0.78	No		LN_neg
105	Female	34	0.736111111	AC-1 /AC4-5	No	No	Yes	No	No	Yes	No	No	10	Yes	No	Yes	Yes	No	Yes	Yes	Yes	190.99	43	7.25	3.97	87	4	5.37	12.28	1.33	0.93	0.07	1102	801	558	222	2.51	138	87	42	0.12	0.69	No		LN_neg
106	Female	26	0.736111111	AC-1 /AC4-5	No	Yes	Yes	No	No	No	No	No	9	No	No	Yes	Yes	No	No	No	No	28.35	41	4.87	4.67	125	271	6.23	11.56	1.13	0.91	0.23	1541	1000	505	441	1.15	93	60	59	0.02	0.86	No		LN_neg
107	Female	52	2.263888889	AC4-5	No	No	Yes	Yes	No	No	No	Yes	12	Yes	No	No	No	No	No	No	No	16.6	52	2.48	3.55	99	48	5.5	19.62	0.63	0.73	0.13	1020	746	503	203	2.48	116	89	49	0.1	1.54	No		LN_neg
108	Female	14	0.263888889	AC-1 /AC4-5	No	No	No	No	No	Yes	No	No	15	Yes	No	No	No	No	No	No	No	67.45	13	7.09	4.11	111	56	2.18	12.57	1.11	1	0.14	1896	1252	605	540	1.12	128	79	113	0.02	0.624	No		LN_neg
109	Female	42	0.263888889	AC4-5	No	Yes	Yes	Yes	No	No	No	No	8	Yes	No	Yes	No	No	No	No	No	1.86	54	3.45	4.6	110	195	4.08	15.43	1.17	0.83	0.06	456	253	127	126	1	60	43	17	0.01	0.76	No		LN_neg
110	Female	28	0.111111111	AC4-5	No	Yes	No	No	No	No	No	No	4	No	No	No	No	No	No	No	No	3.4	12	10.19	4.9	141	300	1.82	9.19	0.98	1.51	0.44	4043	3062	1811	847	2.14	231	75	159	0.01	0.879	No		LN_neg
111	Female	53	0.263888889	AC-1 /AC4-5	No	No	No	Yes	No	No	No	No	6	No	No	No	No	No	Yes	Yes	No	1.8	2	7.94	3.93	131	144	1.88	11.49	1.23	0.68	0.09	2011	1653	827	664	1.24	300	143	99	0.16	1.18	No		LN_neg
112	Female	25	0.736111111	AC-1	No	Yes	Yes	No	No	No	No	No	12	No	No	No	No	No	Yes	Yes	No	300	2	4.39	4.49	138	248	2.05	8.29	0.7	0.66	0.13	1896	1755	574	1053	0.55	172	68	122	0.08	0.78	No		LN_neg
113	Female	57	0.263888889	AC4-5	No	Yes	Yes	No	Yes	No	No	No	8	No	No	Yes	No	No	No	No	No	4.1	3	6.36	4.43	124	167	2.74	17.47	0.56	0.84	0.19	2539	2035	600	1247	0.48	651	226	382	1.39	1.1	No		LN_neg
114	Female	9	0.736111111	AC-1 /AC4-5	No	Yes	No	No	No	Yes	No	No	6	Yes	No	Yes	No	No	No	No	Yes	278.9	3	7.28	4.61	129	209	0.01	23.04	0.97	0.92	0.07	3013	1731	533	849	0.63	111	28	26	0.01	0.75	No		LN_neg
115	Female	38	0.736111111	AC-1 /AC4-5	No	Yes	Yes	No	No	No	No	No	6	Yes	Yes	Yes	Yes	No	No	Yes	No	286.2	32	3.87	3.95	121	144	2.5	41.9	1.19	0.47	0.03	992	797	380	379	1	198	104	52	0.08	1.21	No		LN_neg
116	Female	38	0.736111111	AC-1 /AC4-5	No	Yes	Yes	No	No	No	No	No	4	Yes	Yes	Yes	Yes	No	No	No	No	46.7	24	4.04	4.1	121	148	2.75	29.34	0.67	0.86	0.08	1209	1027	428	547	0.78	129	62	61	0.03	0.91	No		LN_neg
117	Female	43	0.736111111	AC4-5	Yes	No	No	Yes	No	No	No	No	9	No	No	Yes	Yes	Yes	Yes	No	No	145.44	58	2.41	2.23	78	127	3.6	10.69	0.43	0.85	0.23	3060	1906	963	810	1.19	89	82	127	0.03	0.87	No		LN_neg
118	Female	44	0.263888889	AC4-5	Yes	No	No	Yes	No	No	No	No	9	No	No	Yes	Yes	Yes	Yes	No	No	16.8	38	3.81	3.02	86	168	5.6	18.13	0.71	0.96	0.27	1212	976	402	535	0.75	23	15	22	0.02	0.79	No		LN_neg
119	Female	59	0.736111111	AC4-5	No	Yes	Yes	No	No	No	No	No	8	Yes	Yes	Yes	Yes	No	No	No	No	66.78	16	3.57	2.03	75	37	4.05	15.33	1.4	0.92	0.14	1882	1640	209	1331	0.16	235	24	126	0.04	0.69	No		LN_neg
120	Female	54	0.263888889	AC-1 /AC4-5	No	Yes	Yes	No	No	Yes	No	No	6	Yes	No	No	No	No	Yes	No	Yes	64.59	17	6.24	3.49	108	100	2.73	32.04	4.09	0.71	0.15	1908	1345	418	889	0.47	391	151	291	0.68	0.98	No		LN_neg
121	Female	51	0.263888889	AC4-5	Yes	No	No	No	No	No	No	No	10	Yes	Yes	No	No	No	Yes	No	No	59.66	17	4.84	4.64	128	300	2.49	13.79	0.82	0.9	0.18	3024	2695	938	1596	0.59	227	134	221	0.08	0.92	No		LN_neg
